# Supplementary material for: Relaxation oscillations and hierarchy of feedbacks in MAPK signaling
Source: Sci Rep. 2017 Jan 3;7:38244. doi: 10.1038/srep38244 (PMC5206726; doi:10.1038/srep38244)
Supplement: Supplementary Dataset 1 [file srep38244-s2.zip]

Archive with 6 entries (4 files):
- SuppDataS1_Code_BioNetGen/
- SuppDataS1_Code_BioNetGen/export/
- SuppDataS1_Code_BioNetGen/export/MAPK.xml
- SuppDataS1_Code_BioNetGen/export/MAPK.m
- SuppDataS1_Code_BioNetGen/MAPK.bngl
- SuppDataS1_Code_BioNetGen/ReadMe.txt
