# Supplementary material for: Relaxation oscillations and hierarchy of feedbacks in MAPK signaling
Source: Sci Rep. 2017 Jan 3;7:38244. doi: 10.1038/srep38244 (PMC5206726; doi:10.1038/srep38244)
Supplement: Supplementary Dataset 2 [file srep38244-s3.zip]

Archive with 18 entries (11 files):
- SuppDataS2_Code_Matcont/
- SuppDataS2_Code_Matcont/cl_matcont/
- SuppDataS2_Code_Matcont/cl_matcont/run_matcont_on_MAPK_short_fbs_2in1__fig_S1B.m
- SuppDataS2_Code_Matcont/cl_matcont/run_matcont_on_MAPK_short_fbs_2in1__fig_S1A.m
- SuppDataS2_Code_Matcont/cl_matcont/Systems/
- SuppDataS2_Code_Matcont/cl_matcont/Systems/MAPK_short_fbs_2in1.m
- SuppDataS2_Code_Matcont/cl_matcont/Systems/MAPK.m
- SuppDataS2_Code_Matcont/ReadMe.txt
- SuppDataS2_Code_Matcont/matcont/
- SuppDataS2_Code_Matcont/matcont/system_definition_fields_entries/
- SuppDataS2_Code_Matcont/matcont/system_definition_fields_entries/short_range_negative_feedbacks_controlled_separately/
- SuppDataS2_Code_Matcont/matcont/system_definition_fields_entries/short_range_negative_feedbacks_controlled_separately/derivatives-short_fbs_separately.txt
- SuppDataS2_Code_Matcont/matcont/system_definition_fields_entries/short_range_negative_feedbacks_controlled_separately/parameters.txt
- SuppDataS2_Code_Matcont/matcont/system_definition_fields_entries/short_range_negative_feedbacks_controlled_separately/coordinates.txt
- SuppDataS2_Code_Matcont/matcont/system_definition_fields_entries/short_range_negative_feedbacks_controlled_jointly/
- SuppDataS2_Code_Matcont/matcont/system_definition_fields_entries/short_range_negative_feedbacks_controlled_jointly/derivatives-short_fbs_2in1.txt
- SuppDataS2_Code_Matcont/matcont/system_definition_fields_entries/short_range_negative_feedbacks_controlled_jointly/parameters.txt
- SuppDataS2_Code_Matcont/matcont/system_definition_fields_entries/short_range_negative_feedbacks_controlled_jointly/coordinates.txt
