# Supplementary material for: Relaxation oscillations and hierarchy of feedbacks in MAPK signaling
Source: Sci Rep. 2017 Jan 3;7:38244. doi: 10.1038/srep38244 (PMC5206726; doi:10.1038/srep38244)
Supplement: Supplementary Dataset 2 [file srep38244-s3.zip › SuppDataS2_Code_Matcont/ReadMe.txt]

This Matlab/Matcont source code accompanies the article:

   "Relaxation oscillations and hierarchy of feedbacks in MAPK signaling"

       by  Kochanczyk M, Kocieniewski P, Kozlowska E, Jaruszewicz J,
                 Sparta B, Pargett M, Albeck JG, Hlavacek WS,  
                              and Lipniacki T

                          (Scientific Reports, 2016)

The code allows for performing numerical continuation of recurrent solutions 
of the ODEs describing the dynamics of the multi-feedback model of the MAPK 
signaling system. 

Two command-line matcont (cl_matcont) scripts allow for obtaining 2-D bifurcation
diagrams depicted in Fig. S1A and S1B:

  * run_matcont_on_MAPK_short_fbs_2in1__fig_S1A.m -- continuation in parameters
        EGF_stimulation and ERK--SOS_feedback_strength;

  * run_matcont_on_MAPK_short_fbs_2in1__fig_S1B.m -- continuation in parameters
        EGF_stimulation and ERK--{RAF,MEK}_feedbacks_strength (two shorter-range
        negative feedbacks are controlled simultaneously by the same parameter).

Additionally, raw text files containing parameters list, coordinates, and 
equations, are provided; they can be used in the GUI-based flavor of Matcont
to alter or extend the system.


Running instructions
--------------------

In order to execute the continuation and obtain bifurcation diagrams, please:

1) download the MATCONT package (the command-line flavour, cl_matcont*).

The code was tested with cl_matcont5p4 but in hope that it will be compatibile 
with later software releases. After downloading, please

2) unarchive the MATCONT distribution and put files:

  run_matcont_on_MAPK_short_fbs_2in1__fig_S1A.m
  run_matcont_on_MAPK_short_fbs_2in1__fig_S1B.m

in the MATCONT's main directory (i.e., next to MATCONT's init.m) and place

   MAPK.m
   MAPK_short_fbs_2in1.m 

in MATCONT's Systems subdirectory. Then 

3) add the MATCONT's main directory and all its subdirectories to the MATLAB's 
path, 

4) enter to the MATCONT's main directory and execute the command 

    init

in order to precompile some MATCONT's subroutines. If files compile fluently, 
possible warnings about C compiler version mismatch can be disregarded; under
linux, plausible error related to unresolved libstdc++.so dependencies can be
usually tamed by resetting the path to dynamic libraries:

   setenv('LD_LIBRARY_PATH', '')

5) By default, the scripts use the thread pool to sweep grids of parameters
in parallel. If this feature is not available in your Matlab, please change
the parfor-loops to ordinary for-loops.

6) Now, you can finally execute the commands:

    run_matcont_on_MAPK_short_fbs_2in1__fig_S1A

    run_matcont_on_MAPK_short_fbs_2in1__fig_S1B

After successful runs, which can take several minutes, two bifurcation diagrams
corresponding to Fig. S1A, S1B from the Supporting Information should appear.


-- Mon Apr 11 10:47:29 CEST 2016
