# Supplementary material for: Relaxation oscillations and hierarchy of feedbacks in MAPK signaling
Source: Sci Rep. 2017 Jan 3;7:38244. doi: 10.1038/srep38244 (PMC5206726; doi:10.1038/srep38244)
Supplement: Supplementary Dataset 2 [file srep38244-s3.zip › SuppDataS2_Code_Matcont/matcont/system_definition_fields_entries/short_range_negative_feedbacks_controlled_separately/derivatives-short_fbs_separately.txt]

EGFR_a_free'=EGF_INPUT*(EGFR_tot-(EGFR_a_free+EGFR_i__Sos1_u+EGFR_a__Sos1_u+EGFR_i__Sos1_u__Ras_gtp+EGFR_i__Sos1_u__Ras_gdp+EGFR_a__Sos1_u__Ras_gtp+EGFR_a__Sos1_u__Ras_gdp))-d1*EGFR_a_free-b1*EGFR_a_free*(Sos1_tot-(Sos1_p_free+Sos1_pp_free+Sos1_ppp_free+Sos1_pppp_free+EGFR_i__Sos1_u+EGFR_a__Sos1_u+EGFR_i__Sos1_u__Ras_gdp+EGFR_i__Sos1_u__Ras_gtp+EGFR_a__Sos1_u__Ras_gdp+EGFR_a__Sos1_u__Ras_gtp))+u1…
Sos1_p_free'=-((p3*ERKpp_SOS1_FB)*3)*ERK_pp*Sos1_p_free+((p3*ERKpp_SOS1_FB)*4)*ERK_pp*(Sos1_tot-(Sos1_p_free+Sos1_pp_free+Sos1_ppp_free+Sos1_pppp_free+EGFR_i__Sos1_u+EGFR_a__Sos1_u+EGFR_i__Sos1_u__Ras_gdp+EGFR_i__Sos1_u__Ras_gtp+EGFR_a__Sos1_u__Ras_gdp+EGFR_a__Sos1_u__Ras_gtp))-q3*Sos1_p_free+(q3*2)*Sos1_pp_free
Sos1_pp_free'=((p3*ERKpp_SOS1_FB)*3)*ERK_pp*Sos1_p_free-(q3*2)*Sos1_pp_free-((p3*ERKpp_SOS1_FB)*2)*ERK_pp*Sos1_pp_free+(q3*3)*Sos1_ppp_free
Sos1_ppp_free'=((p3*ERKpp_SOS1_FB)*2)*ERK_pp*Sos1_pp_free+(q3*4)*Sos1_pppp_free-(p3*ERKpp_SOS1_FB)*ERK_pp*Sos1_ppp_free-(q3*3)*Sos1_ppp_free
Sos1_pppp_free'=-(q3*4)*Sos1_pppp_free+(p3*ERKpp_SOS1_FB)*ERK_pp*Sos1_ppp_free
EGFR_i__Sos1_u'=u2b*EGFR_i__Sos1_u__Ras_gdp-EGF_INPUT*EGFR_i__Sos1_u-u1b*EGFR_i__Sos1_u+d1*EGFR_a__Sos1_u-b2b*EGFR_i__Sos1_u*(Ras_tot-(Ras_gtp_free+Ras_gtp__RasGAP+Ras_gdp__RasGAP+EGFR_i__Sos1_u__Ras_gdp+EGFR_i__Sos1_u__Ras_gtp+EGFR_a__Sos1_u__Ras_gdp+EGFR_a__Sos1_u__Ras_gtp))+u2a*EGFR_i__Sos1_u__Ras_gtp-b2a*EGFR_i__Sos1_u*Ras_gtp_free
EGFR_a__Sos1_u'=b1*EGFR_a_free*(Sos1_tot-(Sos1_p_free+Sos1_pp_free+Sos1_ppp_free+Sos1_pppp_free+EGFR_i__Sos1_u+EGFR_a__Sos1_u+EGFR_i__Sos1_u__Ras_gdp+EGFR_i__Sos1_u__Ras_gtp+EGFR_a__Sos1_u__Ras_gdp+EGFR_a__Sos1_u__Ras_gtp))-b2b*EGFR_a__Sos1_u*(Ras_tot-(Ras_gtp_free+Ras_gtp__RasGAP+Ras_gdp__RasGAP+EGFR_i__Sos1_u__Ras_gdp+EGFR_i__Sos1_u__Ras_gtp+EGFR_a__Sos1_u__Ras_gdp+EGFR_a__Sos1_u__Ras_gtp))-u1a…
Ras_gtp_free'=k2b*EGFR_i__Sos1_u__Ras_gdp*(Ras_tot-(Ras_gtp_free+Ras_gtp__RasGAP+Ras_gdp__RasGAP+EGFR_i__Sos1_u__Ras_gdp+EGFR_i__Sos1_u__Ras_gtp+EGFR_a__Sos1_u__Ras_gdp+EGFR_a__Sos1_u__Ras_gtp))+u2a*EGFR_i__Sos1_u__Ras_gtp-b2a*EGFR_a__Sos1_u*Ras_gtp_free+k2b*EGFR_a__Sos1_u__Ras_gdp*(Ras_tot-(Ras_gtp_free+Ras_gtp__RasGAP+Ras_gdp__RasGAP+EGFR_i__Sos1_u__Ras_gdp+EGFR_i__Sos1_u__Ras_gtp+EGFR_a__Sos1_…
EGFR_i__Sos1_u__Ras_gdp'=-u2b*EGFR_i__Sos1_u__Ras_gdp+d1*EGFR_a__Sos1_u__Ras_gdp-EGF_INPUT*EGFR_i__Sos1_u__Ras_gdp+b2b*EGFR_i__Sos1_u*(Ras_tot-(Ras_gtp_free+Ras_gtp__RasGAP+Ras_gdp__RasGAP+EGFR_i__Sos1_u__Ras_gdp+EGFR_i__Sos1_u__Ras_gtp+EGFR_a__Sos1_u__Ras_gdp+EGFR_a__Sos1_u__Ras_gtp))
EGFR_i__Sos1_u__Ras_gtp'=b2a*EGFR_i__Sos1_u*Ras_gtp_free-EGF_INPUT*EGFR_i__Sos1_u__Ras_gtp-u2a*EGFR_i__Sos1_u__Ras_gtp+d1*EGFR_a__Sos1_u__Ras_gtp
EGFR_a__Sos1_u__Ras_gdp'=b2b*EGFR_a__Sos1_u*(Ras_tot-(Ras_gtp_free+Ras_gtp__RasGAP+Ras_gdp__RasGAP+EGFR_i__Sos1_u__Ras_gdp+EGFR_i__Sos1_u__Ras_gtp+EGFR_a__Sos1_u__Ras_gdp+EGFR_a__Sos1_u__Ras_gtp))-d1*EGFR_a__Sos1_u__Ras_gdp+EGF_INPUT*EGFR_i__Sos1_u__Ras_gdp-u2b*EGFR_a__Sos1_u__Ras_gdp
EGFR_a__Sos1_u__Ras_gtp'=EGF_INPUT*EGFR_i__Sos1_u__Ras_gtp+b2a*EGFR_a__Sos1_u*Ras_gtp_free-u2a*EGFR_a__Sos1_u__Ras_gtp-d1*EGFR_a__Sos1_u__Ras_gtp
Ras_gdp__RasGAP'=-u3*Ras_gdp__RasGAP+k3*Ras_gtp__RasGAP
Ras_gtp__RasGAP'=-k3*Ras_gtp__RasGAP+b3*(RasGAP_tot-(Ras_gtp__RasGAP+Ras_gdp__RasGAP))*Ras_gtp_free
Raf_a'=-(p6*ERKpp_RAF1_FB)*ERK_pp*Raf_a-d2*Raf_a+a2*Ras_gtp_free*(Raf_tot-(Raf_a+Raf_p))
Raf_p'=(p6*ERKpp_RAF1_FB)*ERK_pp*Raf_a+(p6*ERKpp_RAF1_FB)*ERK_pp*(Raf_tot-(Raf_a+Raf_p))-q6*Raf_p
MEK1_u_T292p'=-q4*MEK1_u_T292p+(p4*ERKpp_MEK1_FB)*ERK_pp*(MEK1_tot-(MEK1_u_T292p+MEK1_p_T292u+MEK1_p_T292p+MEK1_pp_T292u+MEK1_pp_T292p))+q1*MEK1_p_T292p-(p1*2)*MEK1_u_T292p*Raf_a+q5*MEK1_p_T292p
MEK1_p_T292u'=q4*MEK1_p_T292p-q1*MEK1_p_T292u+(q1*2)*MEK1_pp_T292u-p1*MEK1_p_T292u*Raf_a+(p1*2)*(MEK1_tot-(MEK1_u_T292p+MEK1_p_T292u+MEK1_p_T292p+MEK1_pp_T292u+MEK1_pp_T292p))*Raf_a-(p4*ERKpp_MEK1_FB)*ERK_pp*MEK1_p_T292u
MEK1_p_T292p'=(p4*ERKpp_MEK1_FB)*ERK_pp*MEK1_p_T292u-q1*MEK1_p_T292p-p1*MEK1_p_T292p*Raf_a-q4*MEK1_p_T292p-q5*MEK1_p_T292p+(q5*2)*MEK1_pp_T292p+(q1*2)*MEK1_pp_T292p+(p1*2)*MEK1_u_T292p*Raf_a
MEK1_pp_T292u'=-(p4*ERKpp_MEK1_FB)*ERK_pp*MEK1_pp_T292u-(q1*2)*MEK1_pp_T292u+p1*MEK1_p_T292u*Raf_a+q4*MEK1_pp_T292p
MEK1_pp_T292p'=p1*MEK1_p_T292p*Raf_a+(p4*ERKpp_MEK1_FB)*ERK_pp*MEK1_pp_T292u-q4*MEK1_pp_T292p-(q1*2)*MEK1_pp_T292p-(q5*2)*MEK1_pp_T292p
ERK_p'=(q2*2)*ERK_pp+(p2*2)*MEK1_pp_T292u*(ERK_tot-(ERK_p+ERK_pp))-q2*ERK_p-p2*MEK1_pp_T292u*ERK_p+(p2*2)*MEK1_pp_T292p*(ERK_tot-(ERK_p+ERK_pp))-p2*MEK1_pp_T292p*ERK_p
ERK_pp'=p2*MEK1_pp_T292p*ERK_p-(q2*2)*ERK_pp+p2*MEK1_pp_T292u*ERK_p
