# Supplementary material for: Relaxation oscillations and hierarchy of feedbacks in MAPK signaling
Source: Sci Rep. 2017 Jan 3;7:38244. doi: 10.1038/srep38244 (PMC5206726; doi:10.1038/srep38244)
Supplement: Supplementary Dataset 2 [file srep38244-s3.zip › SuppDataS2_Code_Matcont/matcont/system_definition_fields_entries/short_range_negative_feedbacks_controlled_separately/coordinates.txt]

EGFR_a_free,Sos1_p_free,Sos1_pp_free,Sos1_ppp_free,Sos1_pppp_free,EGFR_i__Sos1_u,EGFR_a__Sos1_u,Ras_gtp_free,EGFR_i__Sos1_u__Ras_gdp,EGFR_i__Sos1_u__Ras_gtp,EGFR_a__Sos1_u__Ras_gdp,EGFR_a__Sos1_u__Ras_gtp,Ras_gdp__RasGAP,Ras_gtp__RasGAP,Raf_a,Raf_p,MEK1_u_T292p,MEK1_p_T292u,MEK1_p_T292p,MEK1_pp_T292u,MEK1_pp_T292p,ERK_p,ERK_pp
