# Supplementary material for: Relaxation oscillations and hierarchy of feedbacks in MAPK signaling
Source: Sci Rep. 2017 Jan 3;7:38244. doi: 10.1038/srep38244 (PMC5206726; doi:10.1038/srep38244)
Supplement: Supplementary Dataset 2 [file srep38244-s3.zip › SuppDataS2_Code_Matcont/matcont/system_definition_fields_entries/short_range_negative_feedbacks_controlled_jointly/parameters.txt]

EGF_INPUT,ERKpp_SOS1_FB,ERKpp_MEK1_RAF1_FB,EGFR_tot,Ras_tot,Sos1_tot,RasGAP_tot,Raf_tot,MEK1_tot,ERK_tot,d1,b1,u1a,u1b,b2a,u2a,b2b,u2b,k2a,k2b,b3,u3,k3,a2,d2,p1,q1,p2,p3,p4,p6,q2,q3,q4,q5,q6
