# Supplementary material for: Relaxation oscillations and hierarchy of feedbacks in MAPK signaling
Source: Sci Rep. 2017 Jan 3;7:38244. doi: 10.1038/srep38244 (PMC5206726; doi:10.1038/srep38244)
Supplement: Supplementary Dataset 3 [file srep38244-s4.zip]

Archive with 3 entries (2 files):
- SuppDataS3_Code_BioNetGen_noisy_EGFR/
- SuppDataS3_Code_BioNetGen_noisy_EGFR/MAPK_noisy_EGFR.bngl
- SuppDataS3_Code_BioNetGen_noisy_EGFR/ReadMe.txt
