# Supplementary material for: Relaxation oscillations and hierarchy of feedbacks in MAPK signaling
Source: Sci Rep. 2017 Jan 3;7:38244. doi: 10.1038/srep38244 (PMC5206726; doi:10.1038/srep38244)
Supplement: Supplementary Dataset 3 [file srep38244-s4.zip › SuppDataS3_Code_BioNetGen_noisy_EGFR/MAPK_noisy_EGFR.bngl]

# # # # # # # # # # # # # # # # # # # # # # # # # # # # # # # # # # # # # # # #
#                                                                             #
# This is an executable BioNetGen code featuring the article:                 #
#                                                                             #
#   "Relaxation oscillations and hierarchy of feedbacks in MAPK signaling"    #
#                 by Kochanczyk et al. (Sci. Rep., 2016)                      #
#                                                                             #
# The code demonstrates how to use time-dependent reaction rules to control   #
# extrinsic noise, which influences the amount of EGFR. When executed, the    #
# code is used to perform a stochastic simulation, resulting in a trajectory  #
# that should resemble that of cell 8 in Fig. 9B in the article.              #
#                                                                             #
# For running instructions, please see the accompanying ReadMe.txt file.      #
#                                                                             #
# Last update:  Thu Apr 14 13:22:13 CEST 2016                                 #
#                                                                             #
# # # # # # # # # # # # # # # # # # # # # # # # # # # # # # # # # # # # # # # #

begin model

begin parameters
  
  # ---- General model settings -----------------------------------------------
  #
  EGF  2              # EGF ligand concentration [pg/ml]; influences the EGFR
                      # activation rate (a1); this parameter assumes various
                      # values, as specified in the simulation protocol

  ERKpp_SOS1_FB  1.0  # strength of the ERK~PP--SOS negative feedback
  ERKpp_MEK_FB   1.0  # strength of the ERK~PP--MEK negative feedback
  ERKpp_RAF1_FB  1.0  # strength of the ERK~PP--RAF negative feedback

  BIMOL  1.00         # scaling of bimolecular reactions; in order to simulate 
                      # a fraction f of the system, 0 < f < 1, set BIMOL = f;
                      # changing value of this parameters affects only
                      # stochastic simulations

  RAS_t0_active  0    # initial condition: fraction of RAS active at t=0
  
  
  # ---- Protein abundances (copy numbers per cell) ---------------------------
  
  # -- Plasma membrane proteins:
  #
  EGFR_tot   168950 * BIMOL   # [NOISY_EGFR_MODIFICATION_1_of_4]
  RAS_tot    6e4 * BIMOL
  SOS_tot    1e5 * BIMOL
  RasGAP_tot 6e3 * BIMOL
  
  # -- Cytoplasmic proteins:
  #
  RAF_tot    5e5 * BIMOL
  MEK_tot    2e5 * BIMOL
  ERK_tot    3e6 * BIMOL
  
  # -- Experimental read-out:
  #
  EKAREV_tot   1e6 * BIMOL
  ERKTR_tot    1e6 * BIMOL
  
  
  # ---- Kinetic rates --------------------------------------------------------
  
  # Kinetic parameters naming convention:
  #
  #     a -- activation      <->  d -- deactivation,
  #     b -- binding         <->  u -- unbinding,
  #     p -- phosphorylation <->  q -- dephosphorylation,
  #     k -- catalysis
  
  
  # -- Receptor activity:
  #
  a1   5e-5*EGF   # EGFR   activation due to EGF   binding
  d1   1e-2       # EGFR deactivation due to EGF unbinding
  
  
  # -- Positive feedback through RAS & SOS:
  #
  b1   1e-5/BIMOL # EGFR--SOS   binding; EGFR is EGF-bound, SOS~U
  u1a  1e-2       # EGFR--SOS unbinding; EGFR is EGF-bound, SOS~U
  u1b  1e+2       # EGFR--SOS unbinding; EGFR is EGF-free,  SOS~P+; FAST
  #
  b2a  1e-6/BIMOL # SOS(rem)--RAS~GTP   binding
  u2a  1          # SOS(rem)--RAS~GTP unbinding
  b2b  1e-7/BIMOL # SOS(rem)--RAS~GDP   binding
  u2b  1          # SOS(rem)--RAS~GDP unbinding
  #
  k2a  1e-4/BIMOL # SOS max nt-exchanger activity;
  #               # SOS allosterically strongly upregulated by RAS~GTP
  k2b  1e-5/BIMOL # SOS med nt-exchanger activity; 
  #               # SOS allosterically moderately upregulated by RAS~GDP
# k2c   0  /BIMOL # SOS low nt-exchanger activity;
#                 # SOS not bound to RAS at REM domain; negligible rate 
#                                                       => commented out
  
  
  # -- RasGAP activity:
  #
  b3   1e-5/BIMOL # RasGAP--RAS(sos,g~GTP)   binding
  u3   1e-2       # RasGAP--RAS(sos,g~GDP) unbinding
  k3   1e+2       # FAST RAS signaling inactivation by bound RasGAP
  #               # (through RasGAP-assisted ~GTP -> ~GDP hydrolysis)
  
  
  # -- Signal transduction through RAF, MEK, and ERK:
  #
  a2   1e-7/BIMOL # RAF   activation by RAS~GTP
  d2   1e-2       # RAF inactivation ("spontaneous")
  #
  p1   1e-7/BIMOL #   phosphorylation of MEK on activation sites by RAF
  q1   1e-2       # dephosphorylation of MEK on activation sites ("spontaneous")
  p2   3e-6/BIMOL #   phosphorylation of ERK  on activation sites by MEK
  q2   1e-2       # dephosphorylation of ERK  on activation sites ("spontaneous")
  
  
  # -- Negative feedback to SOS (4 phospho-sites, phosphorylation of any 
  #                              sufficies for inhibition):
  #
  p3   3e-9/BIMOL*ERKpp_SOS1_FB # feedback phosphorylation of SOS by active ERK
  #
  q3   3e-4       # dephosphorylation of the SOS feedback site ("spontaneous")
  
  
  # -- Negative feedback to Mek1 (Thr292):
  #
  p4   6e-10/BIMOL*ERKpp_MEK_FB # feedback phosphorylation of MEK (Thr292) by ERK
  #
  q4   3e-4       # dephosphorylation of the MEK feedback site (Thr292) ("spontaneous")
  #
  q5   1e+2       # FAST dephosphorylation of MEK on activation sites
  #               # ("spontaneous" due to the known MEK's phosphatase, PHP,
  #               #  which binds to MEK's Thr292~P and is implicit in the model)
  

  # -- Negative feedback to RAF (hyperphosphorylation):
  #
  p6   6e-10/BIMOL*ERKpp_RAF1_FB  # (hyper)phosphorylation rate 
  q6   3e-4                       # de(hyper)phosphorylation rate 
  
  
  # -- ERK_pp reporters activation/deactivation:
  #
  a0_ekarev  3e-9
  d0_ekarev  2e-3
  #
  a0_erktr   1e-9
  d0_erktr   1e-3

  # [NOISY_EGFR_MODIFICATION_2_of_4]
  #
  EGFR_decay     0.693147 / (6*60*60)   # ~ T_{1/2} = 2*6 h
  
end parameters


begin molecule types

  ## EGFR, epidermal growth factor receptor:
  #
  #  egf -- indicates whether the receptor is bound (A) or not (I) to EGF ligand,
  #            ligand-bound receptor is active.
  #  sos -- a site for binding SOS.
  #
  # ASSUMING: direct binding of EGFR to SOS (in fact, Grb2 and/or Shc mediate
  #           this interaction, but these details are irrelevent to the model).
  #
  EGFR(egf~I~A,sos)

  ## SOS, assumed to be the main RAS GEF:
  #
  #  egfr -- EGFR-binding site (simplification; realistically, PXXP region
  #            binds Grb2, which binds EGFR).
  #
  #  rem -- allosteric RAS-binding site.
  #
  #  S -- indicates whether SOS is: dephosphorylated (U), monophosphorylated (P),
  #            double phosphorylated (PP), triple phosphorylated(PPP) or  
  #            quadruple phosphorylated (PPPP).
  #
  # ASSUMING: Fast binding/unbinding kinetics at the primary RAS binding site,
  #           GEF (a.k.a CDC25-HD) => GEF domain is absent in the model.
  # 
  # ASSUMING: no steric hindrance for simultaneous binding at egfr and rem sites
  #           (REM domain and PXXP region in SOS structure are separated by 
  #           CDC25-HD).
  # 
  SOS(rem,egfr,S~U~P~PP~PPP~PPPP)

  ## RAS, which accounts for RAS all isoforms (mainly for K-RAS, usually most 
  #           abundant).
  #
  #  sos -- used to indicate whether SOS is bound.
  #  g -- used to idicate whether RAS is bound to GDP or GTP nucleotide;
  #            is is ASSUMED that RAS is nt-free for a very short time,
  #            thus it is not represented in the model. 
  #
  RAS(sos,g~GDP~GTP)
  
  ## A RAS activating protein (Ras GAP, e.g. RASA1):
  #
  #  ras -- a site to bind RAS.
  #
  RasGAP(ras)

  ## RAF kinase:
  #
  #  S -- indicates whether RAF is:  not inactived (I), actived (A), inactivated
  #            due to hyperphosphorylation (P).
  #
  RAF(S~A~I~P)

  ## Mek1 kinase:
  #
  #  d  -- MEK homo- and heterodimerization domain.
  #
  #  S1 -- indicates whether Mek1 is unphosphorylated (Y), monophosphorylated
  #            (Yp) or double phosphorylated (Ypp); double phosphorylation 
  #            is considered activating.
  #
  #  T292 -- represents Thr292 residue, which undergoes feedback phosphorylation
  #            (Yp) by ERK; when phosphorylated, it becomes a binding domain 
  #            for PHP phosphatase.    
  #
  # ASSUMING: the presence of only the MEK isoform; MEK2 does not receive the
  #            negative feedback from active ERK.
  #
  MEK(T292~U~P,S~U~P~PP)

  ## ERK kinase, which account for both isoforms, ERK1 and ERK2:
  #
  #  S1 -- indicates whether Erk is unphosphorylated (Y), monophosphorylated 
  #            (Yp) or double phosphorylated (Ypp); double phosphorylation is
  #            considered activating.
  # 
  ERK(S~U~P~PP)

  ## ERK_pp reporters:
  #
  EKAREV(act~I~A)
  ERKTR(act~I~A)

end molecule types


begin seed species
  
  EGFR(egf~I,sos)    EGFR_tot
  RAS(sos,g~GDP)     RAS_tot *(1 - RAS_t0_active)
  RAS(sos,g~GTP)     RAS_tot * RAS_t0_active
  SOS(rem,egfr,S~U)  SOS_tot
  RasGAP(ras)        RasGAP_tot
  RAF(S~I)           RAF_tot
  MEK(T292~U,S~U)    MEK_tot
  ERK(S~U)           ERK_tot

  EKAREV(act~I)      EKAREV_tot  
  ERKTR(act~I)       ERKTR_tot  
  
end seed species


begin observables

  Molecules  EGFR_act              EGFR(egf~A)
  Molecules  EGFR_act_SOS_act_cplx EGFR(egf~A,sos!1).SOS(S~U,rem!?,egfr!1)
  Molecules  RAS_act               RAS(g~GTP)
# Molecules  RasGAP_RAS_cplx       RasGAP().RAS()
# Molecules  SOS_act               SOS(S~U)
# Molecules  RAS_act_free          RAS(sos,g~GTP)
  Molecules  RAF_act               RAF(S~A)
# Molecules  MEK_Thr292_p          MEK(T292~P!?)
  Molecules  MEK_act               MEK(S~PP)
  Molecules  ERK_act               ERK(S~PP)
                                 
# Molecules  EKAREV_act            EKAREV(act~A)
# Molecules  ERKTR_act             ERKTR(act~A)

end observables


begin functions

  # [NOISY_EGFR_MODIFICATION_3_of_4]
  #
  # The cell-specific prefactor is drawn at random. Two multiplications with
  # logical conditions allow for delimiting timespan of EGFR expression bursts.

  EGFR_release_s0  33.79*(time() >   5553)*(time() <  17353)
  EGFR_release_s1  33.79*(time() >   8470)*(time() <  12863)
  EGFR_release_s2  33.79*(time() >  10393)*(time() <  11416)
  EGFR_release_s3  33.79*(time() > 162572)*(time() < 163418)
  EGFR_release_s4  33.79*(time() > 184752)*(time() < 186965)
  EGFR_release_s5  33.79*(time() > 197789)*(time() < 200248)
  EGFR_release_s6  33.79*(time() > 202400)*(time() < 208790)
  EGFR_release_s7  33.79*(time() > 204427)*(time() < 205388)
  EGFR_release_s8  33.79*(time() > 204863)*(time() < 205980)
  EGFR_release_s9  33.79*(time() > 216175)*(time() < 224539)
  EGFR_release_s10 33.79*(time() > 226468)*(time() < 226903)
  EGFR_release_s11 33.79*(time() > 232924)*(time() < 250131)
  EGFR_release_s12 33.79*(time() > 234332)*(time() < 237817)
  EGFR_release_s13 33.79*(time() > 244560)*(time() < 248453)
  EGFR_release_s14 33.79*(time() > 253484)*(time() < 257716)
  EGFR_release_s15 33.79*(time() > 268352)*(time() < 272128)
  EGFR_release_s16 33.79*(time() > 318387)*(time() < 321523)
  EGFR_release_s17 33.79*(time() > 321698)*(time() < 321938)
  EGFR_release_s18 33.79*(time() > 384764)*(time() < 387179)
  EGFR_release_s19 33.79*(time() > 389419)*(time() < 399930)
  EGFR_release_s20 33.79*(time() > 408104)*(time() < 412803)
  EGFR_release_s21 33.79*(time() > 454075)*(time() < 455286)
  EGFR_release_s22 33.79*(time() > 463603)*(time() < 471179)
  EGFR_release_s23 33.79*(time() > 466735)*(time() < 471938)
  EGFR_release_s24 33.79*(time() > 468954)*(time() < 473172)
  EGFR_release_s25 33.79*(time() > 495115)*(time() < 505899)
  EGFR_release_s26 33.79*(time() > 535175)*(time() < 537697)
  EGFR_release_s27 33.79*(time() > 539932)*(time() < 540518)
  EGFR_release_s28 33.79*(time() > 556182)*(time() < 558748)
  EGFR_release_s29 33.79*(time() > 557782)*(time() < 566189)
  EGFR_release_s30 33.79*(time() > 573077)*(time() < 577427)
  EGFR_release_s31 33.79*(time() > 578443)*(time() < 579449)
  EGFR_release_s32 33.79*(time() > 578701)*(time() < 580215)
  EGFR_release_s33 33.79*(time() > 585406)*(time() < 587388)
  EGFR_release_s34 33.79*(time() > 595625)*(time() < 602096)
  EGFR_release_s35 33.79*(time() > 643592)*(time() < 644286)
  EGFR_release_s36 33.79*(time() > 654492)*(time() < 655146)
  EGFR_release_s37 33.79*(time() > 677996)*(time() < 691254)
  EGFR_release_s38 33.79*(time() > 682865)*(time() < 688101)
  EGFR_release_s39 33.79*(time() > 690571)*(time() < 690619)
  EGFR_release_s40 33.79*(time() > 721787)*(time() < 723293)
  EGFR_release_s41 33.79*(time() > 725816)*(time() < 727875)
  EGFR_release_s42 33.79*(time() > 731509)*(time() < 733410)
  EGFR_release_s43 33.79*(time() > 744268)*(time() < 746217)
  EGFR_release_s44 33.79*(time() > 763448)*(time() < 764675)
  EGFR_release_s45 33.79*(time() > 765607)*(time() < 765928)
  EGFR_release_s46 33.79*(time() > 768040)*(time() < 770689)
  EGFR_release_s47 33.79*(time() > 777685)*(time() < 783621)
  EGFR_release_s48 33.79*(time() > 792871)*(time() < 797305)
  EGFR_release_s49 33.79*(time() > 877448)*(time() < 877682)
  EGFR_release  EGFR_release_s0+EGFR_release_s1+EGFR_release_s2+EGFR_release_s3+EGFR_release_s4+EGFR_release_s5+EGFR_release_s6+EGFR_release_s7+EGFR_release_s8+EGFR_release_s9+EGFR_release_s10+EGFR_release_s11+EGFR_release_s12+EGFR_release_s13+EGFR_release_s14+EGFR_release_s15+EGFR_release_s16+EGFR_release_s17+EGFR_release_s18+EGFR_release_s19+EGFR_release_s20+EGFR_release_s21+EGFR_release_s22+EGFR_release_s23+EGFR_release_s24+EGFR_release_s25+EGFR_release_s26+EGFR_release_s27+EGFR_release_s28+EGFR_release_s29+EGFR_release_s30+EGFR_release_s31+EGFR_release_s32+EGFR_release_s33+EGFR_release_s34+EGFR_release_s35+EGFR_release_s36+EGFR_release_s37+EGFR_release_s38+EGFR_release_s39+EGFR_release_s40+EGFR_release_s41+EGFR_release_s42+EGFR_release_s43+EGFR_release_s44+EGFR_release_s45+EGFR_release_s46+EGFR_release_s47+EGFR_release_s48+EGFR_release_s49

end functions


begin reaction rules

  # -- EGF Receptor activation due to (monomeric) EGF ligand binding:
  #
  EGFR(egf~I) <-> EGFR(egf~A)  a1,d1


  # -- EGFR interactions with SOS:
  #
  # Active EGFR--SOS binding/unbinding:
  EGFR(egf~A,sos) + SOS(rem,egfr,S~U)    <-> \
  EGFR(egf~A,sos!1).SOS(rem,egfr!1,S~U) b1,u1a
  #
  # Inactive EGFR--SOS unbinding:
  EGFR(egf~I,sos!1).SOS(rem,egfr!1) -> \
  EGFR(egf~I,sos) + SOS(rem,egfr)   u1b
  #
  # ASSUMING: REM domain of SOS is unbound when SOS is binding to EGFR
  #           (SOS is recruited to the membrane).
  #
  # ASSUMING: REM domain of SOS is unbound when SOS is unbinding from EGFR
  #           (SOS decisively no longer active on the membrane).           
  #
  # ASSUMING: the phosphorylation state of SOS influences only its unbinding  
  #           from *active* EGFR (== phosphorylation status of SOS is irrelevant
  #           when it dissociates from inactive EGFR).


  # -- SOS interactions with RAS:
  #
  # SOS--active RAS binding/unbinding => strong allosteric up-regulation of 
  # SOS's GEF activity:
  SOS(rem,egfr!+) + RAS(sos,g~GTP)     <-> \
  SOS(rem!1,egfr!+).RAS(sos!1,g~GTP) b2a,u2a
  #
  # SOS--inactive RAS binding/unbinding => moderate allosteric up-regulation
  # of SOS's GEF activity:
  SOS(rem,egfr!+) + RAS(sos,g~GDP)     <-> \
  SOS(rem!1,egfr!+).RAS(sos!1,g~GDP) b2b,u2b
  #
  # SOS complexed with active RAS (and thus allosterically strongly up-regulated) 
  # helps another RAS with nucleotide exchange:
  SOS(rem!1,egfr!+).RAS(sos!1,g~GTP) + RAS(sos,g~GDP) -> \
  SOS(rem!1,egfr!+).RAS(sos!1,g~GTP) + RAS(sos,g~GTP) k2a
  #
  # SOS complexed with inactive RAS (and thus allosterically moderately up-regulated)
  # helps another RAS with nucleotide exchange:
  SOS(rem!1,egfr!+).RAS(sos!1,g~GDP) + RAS(sos,g~GDP) -> \
  SOS(rem!1,egfr!+).RAS(sos!1,g~GDP) + RAS(sos,g~GTP) k2b
  #  
  # When SOS is not allosterically upregulated, it cannot accelerate nucleotide
  # exchange. Therefore, kinetic rate is 0 (the reaction below is commented out 
  # on purpose):
  #
# SOS(rem,EGFR!+) + RAS(sos,g~GDP) -> \
# SOS(rem,EGFR!+) + RAS(sos,g~GTP) k2c


  # -- RasGAP & RAS interactions:
  #
  #  Catalytic activation of G-protein => inhibition of signaling.
  #  Michaelis--Menten-like kinetics introduces nonlinearity.
  #  (This is not exactly M--M, as the active complex cannot dissociate
  #   until the substrate is transformed.)
  #  
  RasGAP(ras) + RAS(sos,g~GTP)   -> \
  RasGAP(ras!1).RAS(sos,g~GTP!1) b3
  # 
  RasGAP(ras!1).RAS(sos,g~GTP!1) -> \
  RasGAP(ras!1).RAS(sos,g~GDP!1) k3
  #
  RasGAP(ras!1).RAS(sos,g~GDP!1) -> \
  RasGAP(ras) + RAS(sos,g~GDP)   u3


  # -- Activity of RAF:
  #
  # Activation of RAF on active RAS (complex formation, RAF dimerization neglected):
  RAS(sos,g~GTP) + RAF(S~I)  ->  \
  RAS(sos,g~GTP) + RAF(S~A)  a2
  #
  # RAF deactivation:
  RAF(S~A) -> RAF(S~I)  d2        


  # -- Activity of MEK:
  #
  # Phosphorylation of MEK on activating sites by RAF:
  RAF(S~A) + MEK(S~U)   ->  \
  RAF(S~A) + MEK(S~P)   p1*2
  #
  RAF(S~A) + MEK(S~P)   ->  \
  RAF(S~A) + MEK(S~PP)  p1
  #               
  # Dephosphorylation of MEK on activating sites:
  MEK(S~PP) -> MEK(S~P)  q1*2     
  MEK(S~P)  -> MEK(S~U)  q1 


  # -- Activity of ERK:
  #
  # Activation of ERK by MEK:
  MEK(S~PP) + ERK(S~U)  ->  \
  MEK(S~PP) + ERK(S~P)  p2*2
  #
  # Activation of ERK by MEK, further:
  MEK(S~PP) + ERK(S~P)   ->  \
  MEK(S~PP) + ERK(S~PP)  p2
  #
  # dephosphorylation of ERK on activating sites:
  ERK(S~PP) -> ERK(S~P)   q2*2
  ERK(S~P)  -> ERK(S~U)   q2


  # -- Negative feedback phosphorylation of SOS by doubly phosphorylated ERK:
  #
  # Phosphorylation of SOS by ERK:
  ERK(S~PP) + SOS(egfr,S~U)  ->  \
  ERK(S~PP) + SOS(egfr,S~P)  p3*4
  #
  # Phosphorylation of SOS1 by ERK, further:   
  ERK(S~PP) + SOS(egfr,S~P)   ->  \
  ERK(S~PP) + SOS(egfr,S~PP)  p3*3
  #
  # Phosphorylation of SOS by ERK, even further:
  ERK(S~PP) + SOS(egfr,S~PP)   ->  \
  ERK(S~PP) + SOS(egfr,S~PPP)  p3*2
  #
  # Phosphorylation of SOS by ERK, even much further:
  ERK(S~PP) + SOS(egfr,S~PPP)   ->  \
  ERK(S~PP) + SOS(egfr,S~PPPP)  p3


  # -- Dephosphorylation of (ERK-mediated negative feedback site of) SOS:
  #
  SOS(egfr,S~P)   -> SOS(egfr,S~U)   q3
  SOS(egfr,S~PP)  -> SOS(egfr,S~P)   q3*2
  SOS(egfr,S~PPP) -> SOS(egfr,S~PP)  q3*3
  SOS(egfr,S~PPPP)-> SOS(egfr,S~PPP) q3*4


  # -- Negative feedback phosphorylation of MEK by ERK (ERK1) on Thr292:
  #
  ERK(S~PP) + MEK(T292~U)  ->  \ 
  ERK(S~PP) + MEK(T292~P)  p4


  # -- Dephosphorylation of MEK on the negative feedback site (Thr292).
  #
  MEK(T292~P) -> MEK(T292~U)  q4

  
  # -- Dephosphorylation at MEK's activating site:
  #
  MEK(T292~P,S~PP) ->  MEK(T292~P,S~P)  q5*2
  MEK(T292~P,S~P)  ->  MEK(T292~P,S~U)  q5

  
  # -- Negative feedback to RAF from ERKpp, and RAF recirculation:
  #
  ERK(S~PP) + RAF(S~A)  ->  \ 
  ERK(S~PP) + RAF(S~P)  p6
  #
  ERK(S~PP) + RAF(S~I)  ->  \ 
  ERK(S~PP) + RAF(S~P)  p6
  #
  RAF(S~P) -> RAF(S~I)  q6 
  
  
  ## -- ERK_pp sensors' dynamics:
  #
  ERK(S~PP) + EKAREV(act~I)  -> \
  ERK(S~PP) + EKAREV(act~A)      a0_ekarev
  #
  EKAREV(act~A) -> EKAREV(act~I) d0_ekarev
  #
  #
  ERK(S~PP) + ERKTR(act~I)  -> \
  ERK(S~PP) + ERKTR(act~A)       a0_erktr
  #
  ERKTR(act~A) -> ERKTR(act~I)   d0_erktr


  # [NOISY_EGFR_MODIFICATION_4_of_4]
  #
  # -- EGFR kinetics
  # 
  0 <-> EGFR(egf~I,sos)  EGFR_release(), EGFR_decay

end reaction rules

end model


begin actions

  generate_network({overwrite=>1});
  simulate({method=>"ssa",suffix=>"Fig9B_cell8_alike",t_end=>5*24*60*60,n_steps=>5*24*60});
  #
  # With time-dependent reaction rates, stochastic rather than deterministic 
  # simulation should be performed, because discontinuities in rate laws
  # (describing randomly appearing and disappearing burst of EGFR) may cause
  # problems for ODE integrators.

end actions
