# Supplementary material for: Relaxation oscillations and hierarchy of feedbacks in MAPK signaling
Source: Sci Rep. 2017 Jan 3;7:38244. doi: 10.1038/srep38244 (PMC5206726; doi:10.1038/srep38244)
Supplement: Supplementary Dataset 3 [file srep38244-s4.zip › SuppDataS3_Code_BioNetGen_noisy_EGFR/ReadMe.txt]

The BioNetGen source code 'MAPK_noisy_EGFR.bngl' accompanies the article:

   "Relaxation oscillations and hierarchy of feedbacks in MAPK signaling"

       by  Kochanczyk M, Kocieniewski P, Kozlowska E, Jaruszewicz J, 
             Sparta B, Pargett M, Albeck JG, Hlavacek WS, 
                             and Lipniacki T

                         (Scientific Reports, 2016)

The code employs time-dependent reaction rules to control extrinsic noise, 
which influences the amount of EGFR. Execution of the code results in a 
trajectory that should resemble that of cell 8 in Fig. 9B in the article.

Time-dependent reaction rates and discontinuities in rate laws (that are used
to describe randomly appearing and disappearing bursts of EGFR) can cause 
problems for ODE integrators, thus stochastic rather than deterministic simulation
is performed. Please note that the simulation can take more than 1 h.

For a description of the BioNetGen language (BNGL), see e.g.:

 * Faeder JR, Blinov ML, Hlavacek WS:
  "Rule-based modeling of biochemical systems with BioNetGen". 
   Methods Mol. Biol. 500, 113-167 (2009).


Model execution instructions
----------------------------

The most convenient way to execute the model is to download RuleBender from
http://www.rulebender.org, install it (following installation instructions),
and paste the contents of the MAPK_noisy_EGFR.bngl file into an empty BNGL 
file created in a new RuleBender project. If this solution does not work, 
alternatively you can:

1) Download BioNetGen from http://www.bionetgen.org and install the 
software following the step-by-step instructions provided in the tutorial.
(This may require the installation of Perl and, optionally, Java.)

2) Place the file 'MAPK_noisy_EGFR.bngl' into the folder 'Models2' in the 
BioNetGen directory.

3) In the command window under Windows: change the current working directory 
to 'Models2' in your installed BioNetGen directory by issuing e.g.

  cd "C:\Program Files\BioNetGen-2.2.6-stable\Models2"

and then run BioNetGen engine with the following command:

  perl ..\BNG2.pl MAPK_noisy_EGFR.bngl

(Proceed analogously under Linux/Mac OS X.)


In case you do not use RuleBender, you can visualize individual trajectories
using e.g. PhiBPlot, which is contained in the BioNetGen installation directory 
(Java required). Under Windows, double-click the application jar file to launch
PhiBPlot and select a GDAT-file; under Linux/Mac OS X you can type in the 
command line:

  java -jar YOUR_BIONETGEN_DIR/PhiBPlot/PhiBPlot.jar PATH_TO_A_GDAT_FILE


-- Last update:  Thu Apr 14 13:22:14 CEST 2016
