# Supplementary material for: Relaxation oscillations and hierarchy of feedbacks in MAPK signaling
Source: Sci Rep. 2017 Jan 3;7:38244. doi: 10.1038/srep38244 (PMC5206726; doi:10.1038/srep38244)
Supplement: Supplementary Dataset 4 [file srep38244-s5.zip]

Archive with 7 entries (5 files):
- SuppDataS4_Code_Comsol/
- SuppDataS4_Code_Comsol/egf.cpp
- SuppDataS4_Code_Comsol/ReadMe.txt
- SuppDataS4_Code_Comsol/doc/
- SuppDataS4_Code_Comsol/doc/equations.txt
- SuppDataS4_Code_Comsol/MAPK.mph
- SuppDataS4_Code_Comsol/Makefile
