# Supplementary material for: Relaxation oscillations and hierarchy of feedbacks in MAPK signaling
Source: Sci Rep. 2017 Jan 3;7:38244. doi: 10.1038/srep38244 (PMC5206726; doi:10.1038/srep38244)
Supplement: Supplementary Dataset 4 [file srep38244-s5.zip › SuppDataS4_Code_Comsol/ReadMe.txt]

This directory contains an implementation of a spatially extended mathematical 
model of MAPK signaling described in the article:

   "Relaxation oscillations and hierarchy of feedbacks in MAPK signaling"

               Kochanczyk et al., Scientific Reports, 2016.


Contents:

  * MPH file -- COMSOL Multiphysics model file.

  * CPP file -- C++ source code of a dynamic library used by COMSOL. The 
                library serves to introduce random extracellular bursts of 
                EGF in a shell surrounding a cell.
 
  * Makefile -- which can be used for compiling the above described C++ source
                code.

  * doc/equations.txt -- definition of the system dynamics in textual format
                understood by COMSOL and used for setting up the model.
