# Supplementary material for: Relaxation oscillations and hierarchy of feedbacks in MAPK signaling
Source: Sci Rep. 2017 Jan 3;7:38244. doi: 10.1038/srep38244 (PMC5206726; doi:10.1038/srep38244)
Supplement: Supplementary Dataset 4 [file srep38244-s5.zip › SuppDataS4_Code_Comsol/doc/equations.txt]

# --- ODEs ---

# EGFR_a_free
M1'=EGF_INPUT*EGFR_i_free-d1*M1-b1*M1*SOS_u_free+u1a*M8;

# SOS_p_free
M2'=-((p3*ERKpp_SOS_FB)*3)*C9*M2+((p3*ERKpp_SOS_FB)*4)*C9*SOS_u_free-q3*M2+(q3*2)*M3;

# SOS_pp_free
M3'=((p3*ERKpp_SOS_FB)*3)*C9*M2-(q3*2)*M3-((p3*ERKpp_SOS_FB)*2)*C9*M3+(q3*3)*M4;

# SOS_ppp_free
M4'=((p3*ERKpp_SOS_FB)*2)*C9*M3+(q3*4)*M5-(p3*ERKpp_SOS_FB)*C9*M4-(q3*3)*M4;

# SOS_pppp_free
M5'=-(q3*4)*M5+(p3*ERKpp_SOS_FB)*C9*M4;

# RAS_gtp_free
M6'=k2b*M9*RAS_gdp_free+u2a*M10-b2a*M8*M6+k2b*M11*RAS_gdp_free+k2a*M10*RAS_gdp_free+u2a*M12-b2a*M7*M6+k2a*M12*RAS_gdp_free-b3*RasGAP_free*M6;

# EGFR_i__SOS_u
M7'=u2b*M9-EGF_INPUT*M7-u1b*M7+d1*M8-b2b*M7*RAS_gdp_free+u2a*M10-b2a*M7*M6;

# EGFR_a__SOS_u
M8'=b1*M1*SOS_u_free-b2b*M8*RAS_gdp_free-u1a*M8+u2a*M12+u2b*M11+EGF_INPUT*M7-b2a*M8*M6-d1*M8;

# EGFR_i__SOS_u__RAS_gdp
M9'=-u2b*M9+d1*M11-EGF_INPUT*M9+b2b*M7*RAS_gdp_free;

# EGFR_i__SOS_u__RAS_gtp
M10'=b2a*M7*M6-EGF_INPUT*M10-u2a*M10+d1*M12;

# EGFR_a__SOS_u__RAS_gdp
M11'=b2b*M8*RAS_gdp_free-d1*M11+EGF_INPUT*M9-u2b*M11;

# EGFR_a__SOS_u__RAS_gtp
M12'=EGF_INPUT*M10+b2a*M8*M6-u2a*M12-d1*M12;

# RAS_gdp__RasGAP
M13'=-u3*M13+k3*M14;

# RAS_gtp__RasGAP
M14'=-k3*M14+b3*RasGAP_free*M6;

# RAF_a
C1'=-(p6*ERKpp_RAF_FB)*C9*C1-d2*C1+a2*M6*RAF_i;

# RAF_p
C2'=(p6*ERKpp_RAF_FB)*C9*C1+(p6*ERKpp_RAF_FB)*C9*RAF_i-q6*C2;

# MEK_p_T292u
C3'=q4*C6-q1*C3+(q1*2)*C4-p1*C3*C1+(p1*2)*MEK_u_u*C1-(p4*ERKpp_MEK_FB)*C9*C3;

# MEK_pp_T292u
C4'=-(p4*ERKpp_MEK_FB)*C9*C4-(q1*2)*C4+p1*C3*C1+q4*C7;

# MEK_u_T292p
C5'=-q4*C5+(p4*ERKpp_MEK_FB)*C9*MEK_u_u+q1*C6-(p1*2)*C5*C1+q5*C6;

# MEK_p_T292p
C6'=(p4*ERKpp_MEK_FB)*C9*C3-q1*C6-p1*C6*C1-q4*C6-q5*C6+(q5*2)*C7+(q1*2)*C7+(p1*2)*C5*C1;

# MEK_pp_T292p
C7'=p1*C6*C1+(p4*ERKpp_MEK_FB)*C9*C4-q4*C7-(q1*2)*C7-(q5*2)*C7;

# ERK_p
C8'=(q2*2)*C9+(p2*2)*C4*ERK_u-q2*C8-p2*C4*C8+(p2*2)*C7*ERK_u-p2*C7*C8;

# ERK_pp
C9'=p2*C7*C8-(q2*2)*C9+p2*C4*C8;


# --- Algebraic conservation equations ---

EGFR_i_free = (EGFR_tot-(M1+M7+M8+M10+M9+M12+M11));

SOS_u_free = (SOS_tot-(M2+M3+M4+M5+M7+M8+M9+M10+M11+M12));

RAS_gdp_free = (RAS_tot-(M6+M14+M13+M9+M10+M11+M12));

RasGAP_free = (RasGAP_tot-(M14+M13));

RAF_i = (RAF_tot-(C1+C2));

MEK_u_u = (MEK_tot-(C5+C3+C6+C4+C7));

ERK_u = (ERK_tot-(C8+C9));
