# Supplementary material for: Relaxation oscillations and hierarchy of feedbacks in MAPK signaling
Source: Sci Rep. 2017 Jan 3;7:38244. doi: 10.1038/srep38244 (PMC5206726; doi:10.1038/srep38244)
Supplement: Supplementary Dataset 4 [file srep38244-s5.zip › SuppDataS4_Code_Comsol/Makefile]

.PHONY : clean

CXX = g++
CXXFLAGS= -fPIC -DNDEBUG -std=c++11 -O3 -fexpensive-optimizations -Wall
LD = $(CXX)
LDFLAGS = -O3 -shared

# On some systems static linking of the standard math library can be 
# speed up calling math functions:
# 
#LDFLAGS += -nodefaultlibs /usr/lib/x86_64-linux-gnu/libm.a  

SOURCES = egf.cpp
OBJECTS=$(SOURCES:.cpp=.o)
TARGET = libegf.so

all: $(TARGET)

clean:
	    rm -f $(OBJECTS) $(TARGET)

$(OBJECTS) : $(SOURCES)
	    @echo  "  CXX " $^ "->" $@
	    @$(CXX) $(CXXFLAGS) -c $^ -o $@

$(TARGET) : $(OBJECTS)
	    @echo  "  LD  " $^ "->" $@
	    @$(LD) $(LDFLAGS) $^ -o $@
	    @echo "-------------------------------------------------------------------------"
	    @echo "  If any changes were introduced to the source code and the library"
	    @echo "  has been recompiled, in order to force COMSOL to see the updated"
	    @echo "  library one should do one of 3 possible things: 1) restart COMSOL,"
	    @echo "  or 2) rename the library (and change its path in Global Definitions/"
	    @echo "  External accordingly), or 3) delete current solver configuration "
	    @echo "  (but retain associated result nodes)".
	    @echo "-------------------------------------------------------------------------"
